# Supplementary material for: 5-(3-Methyl­phen­yl)-3-phenyl-1,2-oxazole
Source: Acta Crystallogr Sect E Struct Rep Online. 2011 Jun 4;67(Pt 7):o1575. doi: 10.1107/S1600536811020198 (PMC3151775; doi:10.1107/S1600536811020198)
Supplement: Supplementary file 2 [file e-67-o1575-Isup2.hkl]

#
# h,k,l, Fc-squared, Fo-squared, sigma(Fo-squared) and status flag
#
data_I
_shelx_title ' BK10 in P2(1)2(1)2(1)'
_shelx_refln_list_code          4
_shelx_F_calc_maximum      146.47
_exptl_crystal_F_000       496.00
_reflns_d_resolution_high  0.7809
 
loop_
 _symmetry_equiv_pos_as_xyz
 'x, y, z'
 '-x+1/2, -y, z+1/2'
 '-x, y+1/2, -z+1/2'
 'x+1/2, -y+1/2, -z'
 
_cell_length_a     5.8052
_cell_length_b     7.7010
_cell_length_c    27.4363
_cell_angle_alpha  90.000
_cell_angle_beta   90.000
_cell_angle_gamma  90.000
 
_shelx_F_squared_multiplier     1.000
 
loop_
 _refln_index_h
 _refln_index_k
 _refln_index_l
 _refln_F_squared_calc
 _refln_F_squared_meas
 _refln_F_squared_sigma
 _refln_observed_status
   2   0   0      220.07      194.27      3.60 o
   4   0   0       95.54      113.89      2.70 o
   6   0   0      256.61      253.14      7.04 o
   1   1   0       70.22       62.16      2.36 o
   2   1   0       91.57       96.60      1.78 o
   3   1   0       13.29        8.32      1.38 o
   4   1   0       54.99       55.48      1.49 o
   5   1   0      253.11      259.09      4.11 o
   6   1   0       19.08       20.66      1.57 o
   7   1   0        2.01        1.95      1.01 o
   0   2   0      135.46      163.49      2.58 o
   1   2   0     7632.64     7548.13     61.56 o
   2   2   0      142.00      151.49      1.84 o
   3   2   0      144.13      162.37      2.16 o
   4   2   0      222.05      199.87      2.82 o
   5   2   0       31.70       29.41      1.65 o
   6   2   0       16.36       16.77      1.36 o
   7   2   0        0.88        0.74      1.81 o
   1   3   0        1.12        6.70      0.55 o
   2   3   0      175.76      186.32      5.98 o
   3   3   0        2.18        2.62      0.55 o
   4   3   0        0.64       -0.59      0.59 o
   5   3   0       11.63       15.73      1.46 o
   6   3   0       16.15       17.03      3.11 o
   7   3   0        0.00       -2.42      2.42 o
   0   4   0      251.00      250.40      4.39 o
   1   4   0      786.97      754.07      7.96 o
   2   4   0        0.40        1.46      0.53 o
   3   4   0        4.70        6.19      0.72 o
   4   4   0       32.21       34.09      1.48 o
   5   4   0        9.53        7.65      2.15 o
   6   4   0        1.40       -0.15      2.10 o
   1   5   0       74.56       86.52      1.80 o
   2   5   0      125.03      125.65      4.03 o
   3   5   0        0.03        0.33      0.68 o
   4   5   0        7.29        7.18      1.64 o
   5   5   0       22.47       22.99      2.46 o
   6   5   0        4.43        4.33      2.43 o
   0   6   0        0.61        1.82      1.01 o
   1   6   0      170.30      168.02      2.99 o
   2   6   0       94.62       94.60      2.44 o
   3   6   0       42.58       31.71      2.02 o
   4   6   0       39.05       37.55      2.76 o
   5   6   0       29.02       32.21      2.88 o
   1   7   0       21.89       20.62      1.37 o
   2   7   0        5.85        5.03      1.02 o
   3   7   0       22.02       19.10      2.23 o
   4   7   0        3.32        8.29      2.01 o
   5   7   0        0.00       -0.49      1.85 o
   0   8   0       56.24       52.23      3.98 o
   1   8   0        9.31        8.37      1.72 o
   2   8   0        0.84        0.86      0.91 o
   3   8   0       36.75       44.93      4.66 o
   4   8   0        7.32        6.42      2.54 o
   1   9   0        1.12       -0.33      1.42 o
   2   9   0        0.06        1.66      2.08 o
   3   9   0        5.14        2.92      4.83 o
   1   0   1     1973.16     1872.93     19.28 o
   2   0   1      143.72      125.53      1.92 o
   3   0   1      245.12      264.52      3.52 o
   4   0   1       68.87       67.44      1.50 o
   5   0   1        4.97        5.31      0.85 o
   6   0   1      133.80      139.99      3.69 o
   7   0   1        1.20        0.17      1.27 o
   0   1   1      608.58      593.82      5.99 o
   1   1   1    12494.47    11761.32     75.25 o
   2   1   1      101.89      114.40      1.16 o
   3   1   1      980.92     1011.33      7.89 o
   4   1   1       44.96       51.64      1.07 o
   5   1   1      206.20      204.59      2.46 o
   6   1   1       10.74       13.97      0.99 o
   7   1   1        6.12        5.80      1.24 o
   0   2   1     7363.10     7075.72     63.71 o
   1   2   1     2261.63     2130.82     12.84 o
   2   2   1       27.80       25.24      0.48 o
   3   2   1       21.56       20.43      0.54 o
   4   2   1      108.18      105.36      1.80 o
   5   2   1        2.91        2.45      0.58 o
   6   2   1       15.32       18.74      1.46 o
   7   2   1       10.22       10.11      1.66 o
   0   3   1     1040.05      997.84     10.14 o
   1   3   1     1332.92     1345.42      8.83 o
   2   3   1     1434.55     1514.45     10.53 o
   3   3   1      148.59      149.50      1.58 o
   4   3   1        6.67        5.62      0.51 o
   5   3   1      177.61      169.57      2.89 o
   6   3   1       11.07       11.06      1.99 o
   7   3   1        2.87       -0.74      1.80 o
   0   4   1       70.11       73.15      1.38 o
   1   4   1      318.00      319.96      2.62 o
   2   4   1       47.47       43.56      0.80 o
   3   4   1       37.51       37.93      0.84 o
   4   4   1        4.35        4.79      0.68 o
   5   4   1       18.13       18.90      1.18 o
   6   4   1        4.44        3.70      1.64 o
   0   5   1      132.24      142.94      2.12 o
   1   5   1      105.57       98.68      1.36 o
   2   5   1      340.41      367.02      3.29 o
   3   5   1       94.18       90.31      1.60 o
   4   5   1       21.73       22.98      1.08 o
   5   5   1        8.12       11.37      1.38 o
   6   5   1       10.14       13.67      2.23 o
   0   6   1       34.69       35.88      1.31 o
   1   6   1       30.17       31.44      0.88 o
   2   6   1       46.88       47.07      1.10 o
   3   6   1        6.38        6.81      0.87 o
   4   6   1        9.69       12.05      1.37 o
   5   6   1        7.76        6.51      1.37 o
   0   7   1       23.76       25.57      1.24 o
   1   7   1        8.89       10.12      0.76 o
   2   7   1        9.95        9.96      0.76 o
   3   7   1       10.81        9.82      1.09 o
   4   7   1       19.87       21.58      1.74 o
   5   7   1        6.24        6.83      1.65 o
   0   8   1        6.83        8.50      1.60 o
   1   8   1        0.03        1.18      0.80 o
   2   8   1        9.15        6.80      1.16 o
   3   8   1        8.65        9.12      1.80 o
   4   8   1        0.24        0.74      1.50 o
   0   9   1       12.96        6.39      1.66 o
   1   9   1        5.39        5.30      0.95 o
   2   9   1        5.85        5.36      1.16 o
   0   0   2       16.17       -0.03      0.03 o
   1   0   2       28.78       34.86      0.56 o
   2   0   2     1608.95     1549.77     16.93 o
   3   0   2       28.14       33.07      1.21 o
   4   0   2      235.30      247.91      3.54 o
   5   0   2       73.67       65.26      1.98 o
   6   0   2       24.39       25.79      2.22 o
   7   0   2        0.23       -0.71      1.39 o
   0   1   2     1613.08     1589.01     15.74 o
   1   1   2      524.34      495.38      3.47 o
   2   1   2      278.88      270.87      2.37 o
   3   1   2      500.96      498.48      4.31 o
   4   1   2      106.46      104.12      2.40 o
   5   1   2       74.74       75.07      1.44 o
   6   1   2        8.63        9.73      0.92 o
   7   1   2        1.05        0.88      1.12 o
   0   2   2    21452.81    20113.69    181.39 o
   1   2   2     4836.92     4673.62     29.81 o
   2   2   2      117.94      123.77      1.38 o
   3   2   2       29.56       36.20      0.93 o
   4   2   2       83.09       75.16      1.13 o
   5   2   2       15.11       15.89      0.93 o
   6   2   2       96.51       96.59      2.92 o
   7   2   2        7.21        7.35      1.22 o
   0   3   2      146.81      142.73      1.90 o
   1   3   2     2767.87     2652.84     18.06 o
   2   3   2      332.27      347.77      2.91 o
   3   3   2       75.65       69.90      1.53 o
   4   3   2      136.25      142.18      1.83 o
   5   3   2        8.23        9.99      0.94 o
   6   3   2        8.93        9.87      1.27 o
   7   3   2        2.20        3.03      2.05 o
   0   4   2        0.83        1.01      0.44 o
   1   4   2     1414.24     1452.99     10.17 o
   2   4   2      362.50      345.66      2.97 o
   3   4   2       17.12       19.10      0.73 o
   4   4   2      155.98      140.59      2.25 o
   5   4   2       43.67       45.74      1.57 o
   6   4   2        1.18        0.76      1.82 o
   0   5   2      194.88      174.96      2.62 o
   1   5   2        8.06        8.22      0.53 o
   2   5   2       95.50       94.98      1.97 o
   3   5   2       73.17       74.27      1.48 o
   4   5   2        6.23        6.73      0.87 o
   5   5   2       38.92       37.23      1.98 o
   6   5   2        6.21        5.25      1.91 o
   0   6   2      225.68      226.14      3.45 o
   1   6   2       14.08       14.28      0.69 o
   2   6   2       14.57       15.87      0.96 o
   3   6   2       31.66       33.48      1.39 o
   4   6   2       13.80       15.50      1.04 o
   5   6   2        2.47        4.57      1.37 o
   0   7   2        5.95        6.32      0.89 o
   1   7   2        0.83        1.33      0.61 o
   2   7   2       32.59       33.09      1.45 o
   3   7   2       10.34       11.73      1.07 o
   4   7   2        8.83        5.93      1.35 o
   5   7   2        3.85        2.21      1.71 o
   0   8   2       14.35       14.56      1.56 o
   1   8   2       15.53       15.02      1.11 o
   2   8   2        4.55        5.94      1.01 o
   3   8   2       29.04       26.61      1.54 o
   4   8   2        2.07        4.53      1.68 o
   0   9   2        0.53        1.05      1.48 o
   1   9   2        0.94        1.03      1.17 o
   2   9   2        0.29        0.81      1.20 o
   1   0   3      451.09      433.82      4.89 o
   2   0   3        3.60        6.90      0.41 o
   3   0   3       19.90       18.90      0.75 o
   4   0   3       41.14       44.93      1.27 o
   5   0   3       24.44       23.87      1.13 o
   6   0   3        3.44        4.67      1.06 o
   7   0   3        5.33        3.96      2.00 o
   0   1   3     1370.95     1270.26     13.74 o
   1   1   3     2750.66     2699.84     17.98 o
   2   1   3      531.53      528.56      4.23 o
   3   1   3      283.59      290.51      2.49 o
   4   1   3      189.44      184.62      2.22 o
   5   1   3      150.87      139.97      1.97 o
   6   1   3        6.30        5.22      1.01 o
   7   1   3        6.98        4.41      1.53 o
   0   2   3     5400.89     5257.53     45.83 o
   1   2   3      676.56      640.77      4.41 o
   2   2   3       82.63       86.86      1.04 o
   3   2   3       12.24        9.79      0.54 o
   4   2   3       29.62       31.00      0.91 o
   5   2   3       43.09       42.18      1.45 o
   6   2   3       68.25       67.85      3.05 o
   7   2   3        0.63        0.71      1.15 o
   0   3   3      452.64      359.53      3.82 o
   1   3   3      396.44      400.06      3.26 o
   2   3   3       83.55       95.14      1.14 o
   3   3   3       90.68      100.45      1.34 o
   4   3   3      270.28      266.43      2.86 o
   5   3   3       14.41       15.73      1.09 o
   6   3   3        6.90        7.99      1.69 o
   7   3   3        4.49        4.17      2.04 o
   0   4   3      669.11      674.18      7.16 o
   1   4   3      810.89      774.01      5.77 o
   2   4   3      199.32      213.69      2.13 o
   3   4   3       34.61       39.64      0.95 o
   4   4   3       14.88       14.08      0.92 o
   5   4   3       11.52       11.87      1.08 o
   6   4   3        8.48        8.67      1.42 o
   0   5   3      152.43      164.22      2.51 o
   1   5   3      188.71      178.38      2.02 o
   2   5   3      294.94      292.27      3.10 o
   3   5   3       55.64       60.96      1.43 o
   4   5   3       23.73       23.36      1.24 o
   5   5   3       48.65       43.30      1.63 o
   6   5   3        2.33        3.97      2.07 o
   0   6   3        0.00        2.59      0.69 o
   1   6   3       11.47       12.24      0.69 o
   2   6   3      140.67      140.11      2.36 o
   3   6   3       25.93       27.56      1.33 o
   4   6   3       22.06       19.26      1.20 o
   5   6   3        6.73        9.82      1.64 o
   0   7   3       80.43       84.38      2.23 o
   1   7   3       50.29       47.09      1.17 o
   2   7   3       62.65       66.50      1.94 o
   3   7   3       21.70       19.49      1.28 o
   4   7   3       14.82       12.99      1.21 o
   5   7   3        1.72        0.22      1.56 o
   0   8   3       10.56        9.56      1.77 o
   1   8   3        5.71        7.23      1.14 o
   2   8   3        1.83        2.55      1.04 o
   3   8   3       19.23       17.15      1.39 o
   4   8   3        1.12        1.91      1.45 o
   0   9   3        0.03        0.18      1.11 o
   1   9   3        2.90        3.83      1.25 o
   2   9   3        1.73        0.60      1.26 o
   0   0   4     1908.28     1785.18     30.72 o
   1   0   4      302.75      331.98      3.49 o
   2   0   4       66.71       69.86      1.06 o
   3   0   4       14.13       17.51      0.71 o
   4   0   4       62.10       61.82      1.52 o
   5   0   4       37.21       35.87      1.33 o
   6   0   4       11.96        9.23      1.97 o
   7   0   4        0.07       -0.73      1.68 o
   0   1   4      348.37      289.77      3.34 o
   1   1   4     1424.23     1378.93      9.68 o
   2   1   4      623.23      589.31      4.57 o
   3   1   4      159.56      163.43      1.80 o
   4   1   4      102.36      102.30      1.47 o
   5   1   4        0.37        0.51      0.58 o
   6   1   4       14.15       15.31      1.22 o
   7   1   4        3.83        3.27      1.14 o
   0   2   4      583.71      553.87      5.49 o
   1   2   4      217.35      222.69      1.68 o
   2   2   4      117.46      122.09      1.22 o
   3   2   4      695.76      704.91      6.20 o
   4   2   4       90.70       91.18      2.06 o
   5   2   4       33.44       33.64      1.54 o
   6   2   4        4.20        7.51      1.47 o
   7   2   4        0.65        1.25      1.17 o
   0   3   4      108.79      113.45      1.59 o
   1   3   4      257.08      270.48      2.34 o
   2   3   4      507.58      471.35      3.78 o
   3   3   4        4.49        3.48      0.44 o
   4   3   4       73.25       73.32      1.34 o
   5   3   4      148.05      140.63      2.64 o
   6   3   4        7.43        9.76      1.33 o
   7   3   4        2.40        0.45      1.79 o
   0   4   4      438.93      454.76      5.03 o
   1   4   4      647.35      607.68      5.24 o
   2   4   4        3.01        2.66      0.44 o
   3   4   4      114.81      118.26      1.71 o
   4   4   4       90.83       89.81      1.74 o
   5   4   4        7.58        8.16      1.00 o
   6   4   4       10.55       10.77      1.28 o
   0   5   4       27.31       24.19      0.94 o
   1   5   4      255.51      243.58      2.72 o
   2   5   4      256.77      264.08      2.89 o
   3   5   4        5.88        6.09      0.72 o
   4   5   4       34.43       32.37      1.42 o
   5   5   4        3.59        5.18      1.03 o
   6   5   4        3.55        2.40      1.71 o
   0   6   4       90.85       95.45      1.92 o
   1   6   4      142.82      148.85      2.01 o
   2   6   4       98.02       90.92      1.89 o
   3   6   4       27.20       28.22      1.36 o
   4   6   4       43.30       41.44      1.70 o
   5   6   4        0.29        1.26      0.86 o
   0   7   4       17.69       17.77      1.28 o
   1   7   4        7.01        7.56      0.87 o
   2   7   4        8.37        6.63      1.01 o
   3   7   4       63.23       62.27      1.95 o
   4   7   4        4.21        3.61      0.95 o
   5   7   4        2.07        1.48      1.61 o
   0   8   4       33.41       32.44      1.86 o
   1   8   4       11.63       12.13      1.63 o
   2   8   4       17.11       18.50      1.47 o
   3   8   4       14.97       13.84      1.47 o
   4   8   4        5.31        5.10      1.53 o
   0   9   4        0.63        1.97      1.02 o
   1   9   4        4.51        3.23      1.28 o
   2   9   4        4.39        4.53      1.42 o
   1   0   5     2044.89     1871.98     18.49 o
   2   0   5       14.95       15.07      0.63 o
   3   0   5      637.63      679.43      7.46 o
   4   0   5      124.20      129.28      2.56 o
   5   0   5        0.04       -0.70      0.89 o
   6   0   5       20.85       13.96      2.53 o
   7   0   5        2.25        2.94      2.00 o
   0   1   5      413.21      380.38      4.12 o
   1   1   5      271.49      249.91      2.01 o
   2   1   5      311.93      280.47      2.36 o
   3   1   5      142.77      145.33      1.80 o
   4   1   5       59.49       58.50      1.13 o
   5   1   5       12.21       11.66      0.89 o
   6   1   5       28.27       28.05      1.45 o
   7   1   5        6.77        7.79      1.60 o
   0   2   5      333.33      307.05      3.22 o
   1   2   5      784.90      784.52      5.68 o
   2   2   5       48.76       56.08      0.74 o
   3   2   5      225.15      245.46      2.63 o
   4   2   5       44.15       47.31      1.08 o
   5   2   5       40.56       42.58      1.40 o
   6   2   5        6.73        6.78      1.21 o
   7   2   5       13.73       15.92      1.66 o
   0   3   5      534.69      518.11      5.72 o
   1   3   5      188.01      201.52      1.74 o
   2   3   5      315.65      313.86      2.79 o
   3   3   5       20.00       15.48      0.64 o
   4   3   5       26.40       28.96      0.91 o
   5   3   5        7.75        7.31      1.00 o
   6   3   5        8.40        6.29      1.29 o
   0   4   5      132.86      136.13      2.02 o
   1   4   5      424.79      444.50      4.10 o
   2   4   5      215.11      216.10      2.31 o
   3   4   5       28.32       28.66      0.86 o
   4   4   5       93.35       94.13      1.80 o
   5   4   5       14.21       11.90      1.22 o
   6   4   5       36.14       40.22      2.30 o
   0   5   5        6.27        5.28      0.62 o
   1   5   5       45.88       46.97      1.14 o
   2   5   5       17.29       20.28      0.81 o
   3   5   5       41.42       38.93      1.16 o
   4   5   5       35.07       37.00      1.52 o
   5   5   5       18.14       17.07      1.38 o
   6   5   5       15.58       14.77      2.32 o
   0   6   5        8.58       10.79      0.81 o
   1   6   5       97.11       92.16      1.53 o
   2   6   5       90.06       90.91      1.90 o
   3   6   5       34.18       38.93      1.55 o
   4   6   5        6.63        6.88      1.03 o
   5   6   5        3.77        2.18      1.01 o
   0   7   5       13.24       13.69      1.20 o
   1   7   5       28.82       26.91      1.22 o
   2   7   5       16.95       12.89      1.29 o
   3   7   5       38.66       37.04      1.84 o
   4   7   5        3.33        1.85      1.04 o
   5   7   5        8.01        7.13      1.81 o
   0   8   5        0.11        0.84      0.90 o
   1   8   5        2.30        0.88      0.88 o
   2   8   5       17.61       17.46      1.43 o
   3   8   5        6.45        5.32      1.25 o
   4   8   5       18.21       16.24      1.66 o
   0   9   5        2.05        2.95      2.03 o
   1   9   5        6.15        6.78      1.37 o
   2   9   5        4.93        4.34      1.41 o
   0   0   6      422.75      461.22      8.17 o
   1   0   6       13.50       12.01      0.44 o
   2   0   6       18.03       19.41      0.74 o
   3   0   6      220.52      232.59      4.16 o
   4   0   6       90.78       87.10      2.08 o
   5   0   6        2.04        1.16      1.05 o
   6   0   6       13.96       12.66      2.54 o
   7   0   6        8.40        7.57      3.24 o
   0   1   6     2379.40     2233.47     22.00 o
   1   1   6      334.56      312.80      2.59 o
   2   1   6      793.78      849.62      6.29 o
   3   1   6       53.51       53.88      0.92 o
   4   1   6      153.81      159.15      2.38 o
   5   1   6       55.38       54.91      1.45 o
   6   1   6        3.02        2.83      0.88 o
   7   1   6        0.18        1.74      1.40 o
   0   2   6      224.53      223.05      2.42 o
   1   2   6        9.23        7.83      0.31 o
   2   2   6       44.21       47.49      0.67 o
   3   2   6       43.31       47.00      1.05 o
   4   2   6       37.18       37.61      0.97 o
   5   2   6       68.99       69.72      1.83 o
   6   2   6        2.94        2.50      0.90 o
   7   2   6        0.58        2.15      1.06 o
   0   3   6      131.20      126.72      2.14 o
   1   3   6        8.24       10.23      0.37 o
   2   3   6      358.09      388.33      3.52 o
   3   3   6      164.35      165.08      2.18 o
   4   3   6        6.38        4.20      0.55 o
   5   3   6       11.75       10.79      1.10 o
   6   3   6        1.89        2.20      1.08 o
   0   4   6        7.43        6.31      0.50 o
   1   4   6       53.07       60.09      1.06 o
   2   4   6       71.02       69.59      1.12 o
   3   4   6       80.34       72.23      1.25 o
   4   4   6       43.90       46.10      1.36 o
   5   4   6       34.07       35.17      1.79 o
   6   4   6       23.27       25.22      1.78 o
   0   5   6      212.44      214.87      3.11 o
   1   5   6       38.36       38.43      0.95 o
   2   5   6       49.07       51.19      1.14 o
   3   5   6       63.87       65.65      1.46 o
   4   5   6       33.69       35.72      1.51 o
   5   5   6        1.81        2.80      1.14 o
   6   5   6       18.63       21.54      2.22 o
   0   6   6        0.06        0.00      0.51 o
   1   6   6       12.48       13.21      0.71 o
   2   6   6       19.42       19.42      1.06 o
   3   6   6       10.92       10.78      0.98 o
   4   6   6       16.31       17.49      1.37 o
   5   6   6        4.41        4.78      1.38 o
   0   7   6        0.31        0.37      0.73 o
   1   7   6       22.56       23.19      1.17 o
   2   7   6       24.36       18.39      1.42 o
   3   7   6       32.66       33.97      1.84 o
   4   7   6       14.53       13.80      1.45 o
   5   7   6        0.10        1.31      1.32 o
   0   8   6       17.90       14.01      1.97 o
   1   8   6        1.14        1.61      0.90 o
   2   8   6       71.92       66.59      2.28 o
   3   8   6        2.54        1.28      1.10 o
   4   8   6        2.94        2.58      1.37 o
   0   9   6       14.05       11.92      2.50 o
   1   9   6        7.16        9.48      1.41 o
   2   9   6        1.49        3.06      1.33 o
   1   0   7      100.13      105.18      1.34 o
   2   0   7       93.41       76.94      1.39 o
   3   0   7     1508.35     1543.95     20.46 o
   4   0   7       46.25       37.95      1.40 o
   5   0   7       15.11       16.78      1.67 o
   6   0   7        4.93        7.52      1.96 o
   7   0   7       16.81       20.46      2.83 o
   0   1   7      261.84      240.53      2.62 o
   1   1   7       61.40       58.04      0.88 o
   2   1   7      197.06      203.98      2.04 o
   3   1   7      204.95      203.79      2.16 o
   4   1   7      198.01      185.76      2.07 o
   5   1   7      104.81      100.70      2.83 o
   6   1   7        5.70        8.38      1.43 o
   7   1   7        8.85        9.18      1.67 o
   0   2   7       40.08       38.98      0.90 o
   1   2   7       18.29       17.19      0.43 o
   2   2   7      229.33      237.51      2.39 o
   3   2   7      193.79      194.53      2.13 o
   4   2   7       39.87       41.23      1.02 o
   5   2   7       89.31       87.30      2.15 o
   6   2   7       23.59       24.52      1.30 o
   7   2   7        4.45        4.15      1.64 o
   0   3   7        5.02        2.68      0.51 o
   1   3   7      180.23      189.13      1.75 o
   2   3   7       51.71       55.20      0.99 o
   3   3   7      136.08      132.19      1.82 o
   4   3   7       58.93       60.73      1.30 o
   5   3   7       23.27       25.29      1.45 o
   6   3   7       51.45       52.65      2.39 o
   0   4   7      525.71      497.59      6.38 o
   1   4   7      112.28      113.51      1.48 o
   2   4   7       59.54       59.89      1.04 o
   3   4   7       48.17       48.40      1.04 o
   4   4   7       26.49       28.64      1.15 o
   5   4   7       18.19       18.89      1.48 o
   6   4   7       29.54       31.44      1.94 o
   0   5   7       34.68       34.07      1.22 o
   1   5   7       22.04       22.39      0.78 o
   2   5   7        1.82        2.44      0.48 o
   3   5   7       44.07       46.43      1.32 o
   4   5   7       35.52       35.58      1.64 o
   5   5   7        5.89        4.71      1.23 o
   6   5   7        1.73        1.58      1.30 o
   0   6   7        1.61        1.78      0.71 o
   1   6   7       76.05       75.00      1.56 o
   2   6   7        9.06       11.21      0.96 o
   3   6   7        6.29        5.77      0.91 o
   4   6   7       21.71       21.37      1.48 o
   5   6   7       16.65       19.10      1.98 o
   0   7   7       34.45       32.32      2.11 o
   1   7   7       20.98       20.66      1.10 o
   2   7   7        3.53        2.50      0.93 o
   3   7   7       89.73       91.80      2.71 o
   4   7   7        0.27        0.08      1.18 o
   5   7   7        8.83        7.29      4.64 o
   0   8   7        3.54        4.41      1.55 o
   1   8   7       10.23       11.31      1.11 o
   2   8   7       15.29       20.15      1.91 o
   3   8   7        1.66        0.88      1.12 o
   4   8   7        3.86        1.12      1.60 o
   0   9   7        0.00        0.22      2.03 o
   1   9   7       30.97       30.08      1.74 o
   2   9   7        1.86        1.99      1.28 o
   0   0   8       20.22       20.76      0.83 o
   1   0   8      160.96      170.26      2.07 o
   2   0   8        4.44        7.37      0.70 o
   3   0   8       56.58       60.85      1.65 o
   4   0   8       25.53       25.98      1.61 o
   5   0   8       62.45       62.57      2.74 o
   6   0   8        5.78        6.46      1.73 o
   7   0   8        0.00       -0.68      1.88 o
   0   1   8      210.76      227.72      2.63 o
   1   1   8      101.77       86.41      1.01 o
   2   1   8      836.50      911.77      8.48 o
   3   1   8       18.43       18.91      0.78 o
   4   1   8       70.52       61.89      1.15 o
   5   1   8      137.57      137.69      3.11 o
   6   1   8       21.12       20.49      1.70 o
   7   1   8        5.44        3.68      1.49 o
   0   2   8      264.26      257.39      3.36 o
   1   2   8      215.64      201.18      1.94 o
   2   2   8      131.48      140.24      1.62 o
   3   2   8        9.57       11.71      0.57 o
   4   2   8       59.28       60.31      1.73 o
   5   2   8       51.70       50.21      1.80 o
   6   2   8       21.48       23.06      1.38 o
   7   2   8        8.52        9.02      2.57 o
   0   3   8       34.65       30.67      0.75 o
   1   3   8      123.21      125.90      1.42 o
   2   3   8       89.28       87.49      1.13 o
   3   3   8       25.78       29.51      1.06 o
   4   3   8       72.07       67.73      1.42 o
   5   3   8       41.22       43.32      2.18 o
   6   3   8       20.72       23.62      1.85 o
   0   4   8      437.04      419.33      5.51 o
   1   4   8      135.70      132.02      1.62 o
   2   4   8      102.79       95.37      1.41 o
   3   4   8       75.55       73.10      1.36 o
   4   4   8       37.53       35.16      1.25 o
   5   4   8        5.32        3.97      1.12 o
   6   4   8       20.38       20.63      1.69 o
   0   5   8        7.40        9.14      0.81 o
   1   5   8       33.90       36.79      1.18 o
   2   5   8       24.22       21.78      0.87 o
   3   5   8       74.21       72.37      1.69 o
   4   5   8       24.03       21.22      1.32 o
   5   5   8        2.19        2.87      1.14 o
   6   5   8        2.87        2.73      1.41 o
   0   6   8        2.47        3.10      0.82 o
   1   6   8       75.99       75.55      1.95 o
   2   6   8      243.00      236.75      3.50 o
   3   6   8       35.77       33.33      1.44 o
   4   6   8       45.30       49.21      2.46 o
   5   6   8        1.30        2.91      1.33 o
   0   7   8        7.15        5.89      1.39 o
   1   7   8       14.64       15.90      1.00 o
   2   7   8        7.30        7.95      1.05 o
   3   7   8       15.38       12.88      1.41 o
   4   7   8        3.38        1.83      1.27 o
   0   8   8        8.20        7.82      1.67 o
   1   8   8       11.14       12.79      1.02 o
   2   8   8        8.46        6.90      1.20 o
   3   8   8        2.18        3.67      1.19 o
   0   9   8       10.16       10.58      2.49 o
   1   9   8        5.04        8.48      1.72 o
   2   9   8        6.17        1.14      1.26 o
   1   0   9      510.96      461.84      5.06 o
   2   0   9       25.44       33.85      0.81 o
   3   0   9       84.85      102.60      2.17 o
   4   0   9        0.01       -0.37      0.61 o
   5   0   9      415.12      391.99      7.95 o
   6   0   9        6.37        8.00      1.72 o
   7   0   9        0.01        0.97      2.10 o
   0   1   9      125.51      139.85      1.83 o
   1   1   9      757.74      741.78      6.60 o
   2   1   9       96.56       98.30      1.27 o
   3   1   9        1.25        1.00      0.33 o
   4   1   9      193.97      179.80      2.32 o
   5   1   9      106.62      108.50      2.61 o
   6   1   9       10.89       15.47      1.58 o
   7   1   9        2.10        4.28      1.80 o
   0   2   9      115.61      136.30      2.00 o
   1   2   9       63.59       71.05      0.92 o
   2   2   9       32.55       33.71      0.87 o
   3   2   9      144.69      161.55      1.95 o
   4   2   9      265.81      255.56      2.92 o
   5   2   9       22.69       24.98      1.24 o
   6   2   9       56.19       56.02      2.46 o
   7   2   9        4.12        3.77      1.90 o
   0   3   9      297.16      315.10      3.95 o
   1   3   9       12.21       12.69      0.47 o
   2   3   9      232.98      244.25      2.40 o
   3   3   9      235.25      233.98      2.65 o
   4   3   9      151.62      150.67      2.18 o
   5   3   9       14.16       16.55      1.22 o
   6   3   9        3.84        4.79      0.94 o
   0   4   9       46.54       46.09      1.29 o
   1   4   9       20.10       19.06      0.62 o
   2   4   9       63.28       61.21      1.12 o
   3   4   9        6.98        5.51      0.66 o
   4   4   9       19.15       17.39      1.28 o
   5   4   9       23.68       22.84      1.61 o
   6   4   9        6.63        6.57      1.33 o
   0   5   9      189.19      196.94      3.19 o
   1   5   9        3.66        3.92      0.48 o
   2   5   9       30.70       33.20      0.98 o
   3   5   9      288.11      281.49      3.66 o
   4   5   9        5.90        7.57      1.16 o
   5   5   9       22.67       24.31      1.69 o
   6   5   9        7.24        8.54      1.84 o
   0   6   9      134.15      129.51      3.39 o
   1   6   9        7.00        8.42      0.70 o
   2   6   9        3.10        4.79      0.85 o
   3   6   9        1.28        2.66      0.91 o
   4   6   9       10.47        6.73      1.47 o
   5   6   9        2.49        2.28      1.34 o
   0   7   9        0.07        0.55      1.30 o
   1   7   9       42.22       40.27      1.40 o
   2   7   9       69.33       76.95      2.15 o
   3   7   9       18.33       17.51      1.62 o
   4   7   9        7.78        4.13      1.33 o
   0   8   9        0.01        0.14      1.31 o
   1   8   9       51.38       47.71      2.18 o
   2   8   9        6.20        5.14      1.16 o
   3   8   9        4.30        3.59      1.24 o
   0   9   9        7.46        7.93      2.83 o
   1   9   9       14.48       17.35      1.96 o
   2   9   9        5.52        6.73      1.53 o
   0   0  10      493.08      566.07     11.63 o
   1   0  10      495.42      479.58      5.52 o
   2   0  10      863.87      974.28     11.50 o
   3   0  10        0.23        0.45      0.45 o
   4   0  10        0.17        1.38      0.72 o
   5   0  10      141.87      147.67      4.19 o
   6   0  10       45.65       34.65      2.63 o
   7   0  10        3.24        7.54      2.41 o
   0   1  10      587.45      552.40      6.25 o
   1   1  10      134.53      125.94      1.58 o
   2   1  10      265.20      273.88      4.17 o
   3   1  10        6.06        7.09      0.50 o
   4   1  10       91.25       86.47      1.78 o
   5   1  10        8.56        8.89      1.13 o
   6   1  10       12.58       11.28      1.47 o
   7   1  10        0.60       -0.61      1.35 o
   0   2  10        5.23        7.33      0.43 o
   1   2  10      862.21      880.13      7.40 o
   2   2  10      175.71      176.29      1.92 o
   3   2  10      215.85      230.04      2.45 o
   4   2  10      101.09       97.76      1.85 o
   5   2  10      117.07      113.59      2.71 o
   6   2  10       13.03       12.34      1.58 o
   0   3  10       38.26       38.95      1.53 o
   1   3  10      304.63      309.54      2.88 o
   2   3  10       66.28       53.42      0.97 o
   3   3  10      113.58      120.75      2.30 o
   4   3  10        3.71        4.40      0.63 o
   5   3  10       46.76       40.82      1.63 o
   6   3  10        7.75        6.37      0.88 o
   0   4  10      353.07      352.67      5.53 o
   1   4  10       11.57       14.13      0.60 o
   2   4  10      103.69       98.71      1.80 o
   3   4  10       55.80       50.89      1.13 o
   4   4  10      122.06      121.31      2.43 o
   5   4  10        4.88        3.73      1.12 o
   6   4  10       15.17       17.25      2.13 o
   0   5  10       12.56       14.10      0.86 o
   1   5  10      167.81      160.69      2.15 o
   2   5  10        9.36        8.43      0.73 o
   3   5  10       17.34       20.20      1.17 o
   4   5  10       29.94       32.41      1.59 o
   5   5  10        6.34        7.15      1.25 o
   6   5  10        2.53        0.50      1.49 o
   0   6  10       86.79       86.09      2.76 o
   1   6  10       36.74       39.50      1.20 o
   2   6  10       52.26       45.37      1.60 o
   3   6  10       39.31       45.47      1.71 o
   4   6  10        0.06        0.31      1.13 o
   5   6  10       18.38       18.15      1.90 o
   0   7  10       73.46       67.81      2.93 o
   1   7  10        0.25        1.10      0.90 o
   2   7  10        4.34        4.86      0.98 o
   3   7  10        5.07        6.14      1.18 o
   4   7  10        5.46        5.73      1.45 o
   0   8  10       13.39       13.95      1.97 o
   1   8  10       18.20       19.27      1.66 o
   2   8  10       63.94       65.67      2.03 o
   3   8  10        0.97        0.22      1.32 o
   0   9  10        5.17        7.37      2.34 o
   1   9  10       10.67        9.48      1.70 o
   2   9  10       18.28       18.24      1.60 o
   1   0  11       39.41       45.33      1.42 o
   2   0  11       20.52       19.12      1.04 o
   3   0  11        0.09       -0.30      0.47 o
   4   0  11       18.14       16.22      1.12 o
   5   0  11       82.19       84.54      3.54 o
   6   0  11        0.58        0.39      1.27 o
   7   0  11        0.03        0.70      1.89 o
   0   1  11       10.63       16.56      0.85 o
   1   1  11      465.60      496.34      4.58 o
   2   1  11      951.21     1005.21      8.96 o
   3   1  11       79.77       82.62      1.30 o
   4   1  11       85.98       84.84      1.52 o
   5   1  11      145.54      141.09      3.65 o
   6   1  11       16.66       12.07      1.52 o
   7   1  11        0.73       -0.38      1.66 o
   0   2  11      295.81      271.30      3.39 o
   1   2  11      240.87      235.74      2.39 o
   2   2  11      113.93      116.33      1.43 o
   3   2  11       25.47       27.21      0.77 o
   4   2  11       76.35       69.16      1.93 o
   5   2  11       33.05       34.05      1.63 o
   6   2  11        4.62        5.89      1.33 o
   0   3  11      345.32      345.47      5.20 o
   1   3  11      521.09      537.19      4.77 o
   2   3  11       97.56       88.48      1.72 o
   3   3  11      163.29      158.31      2.12 o
   4   3  11      170.45      169.65      2.56 o
   5   3  11        0.39        0.91      0.82 o
   6   3  11        5.60        5.47      1.35 o
   0   4  11       54.78       60.45      1.72 o
   1   4  11       33.64       37.45      0.96 o
   2   4  11       57.67       58.94      1.51 o
   3   4  11       24.07       24.79      0.91 o
   4   4  11       85.37       81.21      2.08 o
   5   4  11        0.85       -0.03      1.00 o
   6   4  11        6.95        6.30      1.47 o
   0   5  11      171.59      176.83      4.15 o
   1   5  11       26.01       25.84      0.87 o
   2   5  11       73.36       71.86      1.33 o
   3   5  11      117.62      129.16      2.33 o
   4   5  11        3.87        5.42      0.99 o
   5   5  11       18.89       22.94      1.81 o
   0   6  11        0.57        0.51      1.04 o
   1   6  11       40.27       43.72      1.67 o
   2   6  11        2.91        1.77      0.81 o
   3   6  11        6.47        5.76      1.01 o
   4   6  11        6.88        7.92      1.43 o
   5   6  11        8.45        8.61      1.63 o
   0   7  11        0.96        1.93      1.31 o
   1   7  11       92.49       87.99      2.35 o
   2   7  11       33.04       34.80      1.54 o
   3   7  11       36.13       33.74      2.30 o
   4   7  11       11.27       13.66      1.66 o
   0   8  11        2.28        0.59      1.44 o
   1   8  11       14.46       16.92      2.08 o
   2   8  11        0.38        1.45      0.85 o
   3   8  11        3.89        1.42      1.31 o
   0   9  11        4.82        6.32      2.45 o
   1   9  11        7.20        9.11      1.71 o
   0   0  12     1577.86     1632.62     32.40 o
   1   0  12      660.24      680.45      8.65 o
   2   0  12      285.11      298.92      4.26 o
   3   0  12        0.25        1.03      0.46 o
   4   0  12      257.00      248.87      4.89 o
   5   0  12      112.76      114.05      4.10 o
   6   0  12       25.39       23.64      2.14 o
   0   1  12       24.95       34.90      0.85 o
   1   1  12      397.26      394.87      3.75 o
   2   1  12      248.34      244.17      3.42 o
   3   1  12       30.64       31.81      1.18 o
   4   1  12       32.55       30.72      1.12 o
   5   1  12       79.34       75.88      2.26 o
   6   1  12       21.40       18.37      1.62 o
   0   2  12      946.00     1009.06     11.86 o
   1   2  12      172.81      180.46      2.03 o
   2   2  12      148.63      145.11      1.95 o
   3   2  12       50.21       50.32      0.98 o
   4   2  12      170.59      167.01      2.65 o
   5   2  12       76.29       71.56      3.55 o
   6   2  12       23.11       27.77      1.91 o
   0   3  12      200.32      211.66      5.01 o
   1   3  12      156.43      159.53      1.85 o
   2   3  12      120.24      128.46      1.72 o
   3   3  12        4.10        4.20      0.56 o
   4   3  12        2.28        2.19      0.68 o
   5   3  12       16.95       17.87      1.12 o
   6   3  12        8.59        8.93      1.52 o
   0   4  12       35.51       38.09      1.31 o
   1   4  12       64.81       61.43      1.22 o
   2   4  12       42.57       43.19      0.98 o
   3   4  12      195.49      198.47      2.62 o
   4   4  12       65.10       68.37      1.93 o
   5   4  12        8.56        8.30      1.15 o
   6   4  12        0.58        0.16      1.07 o
   0   5  12      146.18      148.02      3.14 o
   1   5  12       22.45       25.42      0.87 o
   2   5  12        8.97        8.99      0.68 o
   3   5  12        2.06        3.83      0.75 o
   4   5  12        0.18        0.65      0.93 o
   5   5  12        5.74        5.89      1.30 o
   0   6  12        0.24        1.64      1.16 o
   1   6  12        3.48        5.43      0.92 o
   2   6  12       45.59       42.83      1.64 o
   3   6  12       54.37       57.23      1.99 o
   4   6  12        5.91        8.60      1.45 o
   5   6  12        1.80        4.12      1.45 o
   0   7  12        5.88        7.70      1.47 o
   1   7  12        9.09       11.18      1.18 o
   2   7  12        5.84        5.90      0.87 o
   3   7  12       13.83       12.66      1.47 o
   4   7  12        6.18        5.77      1.45 o
   0   8  12       23.84       22.17      2.22 o
   1   8  12       18.93       22.32      1.55 o
   2   8  12       39.44       40.95      2.18 o
   3   8  12        2.58        2.63      1.32 o
   0   9  12       11.82       11.65      2.62 o
   1   9  12        3.26        2.83      1.53 o
   1   0  13        8.97        8.33      0.90 o
   2   0  13        5.67        8.65      0.62 o
   3   0  13       33.80       35.53      1.34 o
   4   0  13      180.73      173.59      3.53 o
   5   0  13      102.95       99.09      4.90 o
   6   0  13        1.83        0.86      1.49 o
   0   1  13        0.37        0.22      0.33 o
   1   1  13      877.73      920.52      8.18 o
   2   1  13      205.95      237.72      2.56 o
   3   1  13       36.54       36.03      0.96 o
   4   1  13       53.60       54.19      1.35 o
   5   1  13        8.64       10.40      1.18 o
   6   1  13        4.47        3.54      1.12 o
   0   2  13       31.09       35.61      1.32 o
   1   2  13       11.11       13.08      0.48 o
   2   2  13       22.14       24.74      0.86 o
   3   2  13       22.50       22.26      0.75 o
   4   2  13       45.82       46.79      1.43 o
   5   2  13       18.70       19.19      1.40 o
   6   2  13       16.91       14.46      1.62 o
   0   3  13      489.51      525.11      7.05 o
   1   3  13      105.39       95.75      1.31 o
   2   3  13       29.33       27.80      0.87 o
   3   3  13      152.21      165.53      2.19 o
   4   3  13       40.52       42.14      1.33 o
   5   3  13       32.70       28.24      1.60 o
   6   3  13        5.44        7.26      1.41 o
   0   4  13        1.52        2.99      0.59 o
   1   4  13      103.75      103.26      1.60 o
   2   4  13        8.09        9.56      0.59 o
   3   4  13       21.53       25.20      1.10 o
   4   4  13        4.12        5.32      0.89 o
   5   4  13        7.04        5.52      1.29 o
   6   4  13        1.17        0.94      1.41 o
   0   5  13      103.73      109.18      2.62 o
   1   5  13      116.65      115.47      1.81 o
   2   5  13       69.18       70.92      1.37 o
   3   5  13       77.00       76.04      1.90 o
   4   5  13       26.53       28.40      1.63 o
   5   5  13        7.02        6.11      1.36 o
   0   6  13       40.29       45.19      2.33 o
   1   6  13       30.61       32.21      1.45 o
   2   6  13        1.88        3.38      0.80 o
   3   6  13        5.59        4.81      1.10 o
   4   6  13       10.11       10.06      1.68 o
   5   6  13        2.51        2.91      1.52 o
   0   7  13        5.82        7.63      1.57 o
   1   7  13       18.54       20.02      1.41 o
   2   7  13       31.60       36.67      1.73 o
   3   7  13        7.67        6.51      1.30 o
   4   7  13        6.94        6.17      1.60 o
   0   8  13        3.34        2.32      1.40 o
   1   8  13        9.11       10.00      1.29 o
   2   8  13        8.88       10.30      1.73 o
   3   8  13        2.49        3.55      1.29 o
   0   9  13       13.74       22.16      2.90 o
   1   9  13       22.60       17.32      2.37 o
   0   0  14     1395.63     1444.65     28.87 o
   1   0  14      450.68      533.89      6.98 o
   2   0  14        7.36        5.73      0.56 o
   3   0  14        1.90        2.86      0.69 o
   4   0  14      173.21      181.07      3.67 o
   5   0  14       94.50       86.68      3.62 o
   6   0  14        0.00        2.38      1.38 o
   0   1  14      298.50      348.29      4.45 o
   1   1  14       10.11        8.50      0.50 o
   2   1  14       27.63       25.13      0.83 o
   3   1  14        3.92        3.08      0.57 o
   4   1  14       45.88       43.50      1.84 o
   5   1  14       58.56       58.48      2.04 o
   6   1  14        1.43        0.52      1.00 o
   0   2  14      278.01      271.27      3.65 o
   1   2  14       39.56       40.28      0.81 o
   2   2  14       71.72       82.05      1.50 o
   3   2  14       39.04       33.18      0.94 o
   4   2  14      109.98      108.96      2.21 o
   5   2  14       60.91       69.51      2.23 o
   6   2  14        6.93        8.06      1.50 o
   0   3  14       51.42       48.08      1.47 o
   1   3  14       81.00       81.92      1.25 o
   2   3  14        0.69       -0.19      0.45 o
   3   3  14       32.70       33.84      0.97 o
   4   3  14       19.66       21.20      1.22 o
   5   3  14       28.62       26.93      1.87 o
   6   3  14       19.15       19.56      2.00 o
   0   4  14        1.40        2.58      0.59 o
   1   4  14       33.25       34.64      0.93 o
   2   4  14        9.89       11.71      0.63 o
   3   4  14      106.17      111.76      1.86 o
   4   4  14       25.79       26.58      1.30 o
   5   4  14       12.69       12.99      1.48 o
   6   4  14       10.88       11.72      1.80 o
   0   5  14        0.19        0.20      0.87 o
   1   5  14       53.89       50.81      1.28 o
   2   5  14       30.67       32.98      1.15 o
   3   5  14        8.13        8.34      0.94 o
   4   5  14       23.73       22.95      2.14 o
   5   5  14        3.48        3.74      1.29 o
   0   6  14       77.53       75.27      2.92 o
   1   6  14       14.20       14.03      1.13 o
   2   6  14       94.20       93.39      2.45 o
   3   6  14       22.15       23.03      1.49 o
   4   6  14       22.46       22.92      1.81 o
   5   6  14       15.14       20.71      1.99 o
   0   7  14       63.25       70.86      3.05 o
   1   7  14        3.18        3.94      1.03 o
   2   7  14        5.45        4.95      1.10 o
   3   7  14        0.61        0.85      1.00 o
   4   7  14        4.39        3.75      1.87 o
   0   8  14        2.00        0.12      1.49 o
   1   8  14       15.36       17.00      1.51 o
   2   8  14       12.50       13.45      1.80 o
   3   8  14        3.26        2.46      1.23 o
   0   9  14        8.47        9.16      3.16 o
   1   0  15      292.39      312.96      4.38 o
   2   0  15       44.91       42.91      1.15 o
   3   0  15       17.69       15.99      0.90 o
   4   0  15       11.31       13.10      1.15 o
   5   0  15       28.33       30.99      2.41 o
   6   0  15       13.90       16.83      2.01 o
   0   1  15       39.71       47.02      1.39 o
   1   1  15      176.94      172.07      2.01 o
   2   1  15       49.79       43.70      0.90 o
   3   1  15       26.89       29.72      0.93 o
   4   1  15       67.37       66.44      1.66 o
   5   1  15        4.36        5.23      1.11 o
   6   1  15        1.32        1.19      1.06 o
   0   2  15      120.44      118.00      2.13 o
   1   2  15       36.52       41.35      0.85 o
   2   2  15      101.64      113.80      1.84 o
   3   2  15        5.54        4.59      0.54 o
   4   2  15       17.96       19.71      1.49 o
   5   2  15       27.48       25.20      1.54 o
   6   2  15        5.37        7.16      1.40 o
   0   3  15       65.93       75.11      1.93 o
   1   3  15       67.54       67.10      1.20 o
   2   3  15       61.01       65.57      1.35 o
   3   3  15       50.28       50.22      1.16 o
   4   3  15       19.99       19.27      1.12 o
   5   3  15       32.46       33.60      1.73 o
   6   3  15        9.47        9.67      1.64 o
   0   4  15      109.11      111.38      2.35 o
   1   4  15       21.57       21.38      0.73 o
   2   4  15       38.57       39.97      0.99 o
   3   4  15       30.90       31.53      1.31 o
   4   4  15       37.98       38.07      1.88 o
   5   4  15        9.67        8.25      1.86 o
   6   4  15       13.34       12.63      3.51 o
   0   5  15       39.96       48.58      2.74 o
   1   5  15       19.78       22.68      0.95 o
   2   5  15       65.84       65.67      1.61 o
   3   5  15       16.50       16.37      1.13 o
   4   5  15        7.60        9.65      1.27 o
   5   5  15        6.20        6.07      1.33 o
   0   6  15        3.17        3.01      1.19 o
   1   6  15       55.13       57.03      1.85 o
   2   6  15       22.71       21.72      1.44 o
   3   6  15       22.89       21.93      1.46 o
   4   6  15       12.42       11.85      1.73 o
   0   7  15        0.17        2.17      1.35 o
   1   7  15       27.91       25.86      1.54 o
   2   7  15       12.27       11.59      1.46 o
   3   7  15        1.80        1.13      1.27 o
   4   7  15        1.89        2.83      1.49 o
   0   8  15        1.49        1.04      1.46 o
   1   8  15       15.92       19.44      1.56 o
   2   8  15        4.33        4.80      1.45 o
   0   0  16       63.22       67.54      2.30 o
   1   0  16      173.54      160.94      3.17 o
   2   0  16       17.06       17.34      0.83 o
   3   0  16        3.72        2.74      0.66 o
   4   0  16       45.35       43.36      2.54 o
   5   0  16        1.23        0.62      1.29 o
   6   0  16        0.01       -0.35      1.38 o
   0   1  16      245.61      237.17      3.27 o
   1   1  16      173.86      173.45      2.08 o
   2   1  16       82.36       79.64      1.27 o
   3   1  16       41.87       44.82      1.16 o
   4   1  16       47.01       50.48      1.81 o
   5   1  16        4.08        2.42      0.96 o
   6   1  16        5.98        5.28      1.24 o
   0   2  16       13.27       13.75      0.79 o
   1   2  16       58.25       62.23      1.08 o
   2   2  16       20.57       22.14      0.99 o
   3   2  16      172.80      172.41      2.30 o
   4   2  16        8.30        7.67      0.86 o
   5   2  16       19.98       18.47      1.42 o
   6   2  16        3.11        0.60      1.32 o
   0   3  16       56.00       51.10      1.70 o
   1   3  16      193.73      192.62      2.30 o
   2   3  16      109.90      104.62      1.75 o
   3   3  16       17.87       16.64      0.85 o
   4   3  16        9.01        9.94      0.91 o
   5   3  16       20.07       23.18      1.63 o
   6   3  16        2.01        2.71      1.44 o
   0   4  16        0.08        0.33      0.70 o
   1   4  16       58.23       57.89      1.24 o
   2   4  16       18.33       18.45      0.71 o
   3   4  16       18.40       16.76      0.85 o
   4   4  16       53.26       57.47      1.89 o
   5   4  16        8.09        6.47      1.32 o
   0   5  16       14.69       12.60      1.22 o
   1   5  16       57.58       60.18      1.44 o
   2   5  16       18.71       18.66      0.99 o
   3   5  16       23.98       25.81      1.31 o
   4   5  16       44.37       46.96      2.06 o
   5   5  16       12.69       10.17      1.48 o
   0   6  16        1.38        1.04      1.11 o
   1   6  16       12.24       13.39      1.14 o
   2   6  16        3.44        3.10      0.98 o
   3   6  16       10.84        8.89      1.10 o
   4   6  16        2.74        3.66      1.13 o
   0   7  16       14.87       11.81      1.76 o
   1   7  16        9.08        6.31      1.10 o
   2   7  16       10.66        8.35      1.30 o
   3   7  16        2.83        2.48      1.34 o
   0   8  16        4.62        2.11      1.50 o
   1   8  16        2.54        3.29      1.24 o
   2   8  16        0.34        1.46      1.35 o
   1   0  17        0.24        1.46      0.86 o
   2   0  17       15.18       20.68      1.00 o
   3   0  17       29.43       36.84      1.34 o
   4   0  17        0.38       -1.01      1.01 o
   5   0  17        0.54        1.11      1.25 o
   6   0  17        2.61        2.74      1.53 o
   0   1  17      139.15      155.43      2.38 o
   1   1  17       40.82       42.68      1.12 o
   2   1  17       39.43       42.15      0.97 o
   3   1  17        3.52        3.25      0.58 o
   4   1  17       82.55       79.52      1.96 o
   5   1  17       21.68       22.91      1.48 o
   6   1  17        1.82        0.57      1.10 o
   0   2  17        0.68        0.11      0.52 o
   1   2  17      221.79      214.89      2.66 o
   2   2  17       60.51       60.31      1.32 o
   3   2  17      119.22      113.89      1.93 o
   4   2  17       32.59       34.41      1.34 o
   5   2  17       18.20       20.11      1.46 o
   6   2  17        0.62       -0.67      1.19 o
   0   3  17      107.03      106.19      2.54 o
   1   3  17       22.37       23.55      0.78 o
   2   3  17       57.12       61.77      1.56 o
   3   3  17       16.49       16.19      1.23 o
   4   3  17       48.86       53.74      1.72 o
   5   3  17        2.05        1.80      1.03 o
   6   3  17        7.65        8.62      1.82 o
   0   4  17        5.40        3.74      0.82 o
   1   4  17       93.68       91.03      1.64 o
   2   4  17      220.56      207.86      2.79 o
   3   4  17       22.93       25.29      0.95 o
   4   4  17        5.62        4.23      1.03 o
   5   4  17       31.23       30.16      1.89 o
   0   5  17        1.01       -0.12      0.88 o
   1   5  17        6.30        7.49      0.74 o
   2   5  17        4.56        3.85      0.75 o
   3   5  17        3.46        4.84      0.86 o
   4   5  17        3.66        3.46      0.95 o
   5   5  17        2.82        5.30      1.36 o
   0   6  17        5.65        3.35      1.59 o
   1   6  17       18.41       15.52      1.20 o
   2   6  17        0.10       -0.51      0.91 o
   3   6  17        8.00        8.45      1.04 o
   4   6  17       10.03        8.58      1.33 o
   0   7  17       25.55       30.86      2.32 o
   1   7  17        3.92        5.01      1.13 o
   2   7  17        3.86        2.42      1.08 o
   3   7  17        1.41        1.25      1.27 o
   0   8  17        1.96        3.38      1.52 o
   1   8  17        0.98        1.47      1.18 o
   2   8  17        2.27        3.18      1.54 o
   0   0  18       22.46       24.84      1.51 o
   1   0  18        0.00        0.19      0.56 o
   2   0  18       95.22      102.23      2.21 o
   3   0  18       74.92       77.49      3.34 o
   4   0  18        2.79        2.13      1.19 o
   5   0  18        3.99        2.95      1.32 o
   6   0  18        4.27        6.55      1.76 o
   0   1  18      170.10      179.25      2.70 o
   1   1  18       26.98       28.21      0.73 o
   2   1  18      312.64      298.86      3.51 o
   3   1  18       35.12       33.93      1.38 o
   4   1  18       19.37       22.19      1.35 o
   5   1  18        9.96        9.62      1.23 o
   6   1  18        5.80        6.30      1.41 o
   0   2  18        5.22        5.36      0.68 o
   1   2  18       62.97       68.84      1.16 o
   2   2  18       40.74       41.50      1.37 o
   3   2  18      108.04      104.22      1.96 o
   4   2  18       24.49       26.00      1.71 o
   5   2  18        4.89        5.59      1.11 o
   6   2  18        5.97        6.56      1.54 o
   0   3  18       20.09       20.79      1.26 o
   1   3  18       44.09       42.04      1.34 o
   2   3  18      152.01      148.28      2.73 o
   3   3  18      127.40      121.19      3.05 o
   4   3  18       75.26       75.87      2.93 o
   5   3  18        3.71        3.92      1.08 o
   0   4  18        5.43        5.66      0.97 o
   1   4  18       22.33       20.26      0.93 o
   2   4  18       10.14        9.95      0.65 o
   3   4  18       22.87       25.06      1.12 o
   4   4  18        6.45        6.74      1.10 o
   5   4  18        4.53        4.90      1.15 o
   0   5  18       16.50       15.49      1.56 o
   1   5  18       15.66       14.87      0.91 o
   2   5  18       36.50       34.95      1.36 o
   3   5  18       42.66       41.41      1.51 o
   4   5  18        2.67        0.26      0.94 o
   5   5  18        0.68        1.17      1.42 o
   0   6  18        0.37        1.73      1.20 o
   1   6  18       16.78       17.34      1.29 o
   2   6  18       17.31       15.79      1.30 o
   3   6  18        5.20        3.19      1.02 o
   4   6  18        0.81        1.26      1.06 o
   0   7  18        5.15        2.24      1.37 o
   1   7  18        1.85        2.04      1.09 o
   2   7  18        7.50       10.61      1.38 o
   3   7  18        6.67        6.89      1.58 o
   0   8  18        0.23        1.21      1.72 o
   1   8  18        5.37        4.08      1.30 o
   2   8  18        1.79        1.70      1.40 o
   1   0  19       15.95       13.45      0.88 o
   2   0  19       43.04       47.39      1.68 o
   3   0  19      691.99      658.63     11.42 o
   4   0  19       12.80       13.17      2.41 o
   5   0  19        2.88        0.20      1.24 o
   6   0  19        0.90        1.89      2.10 o
   0   1  19      225.21      214.84      3.40 o
   1   1  19       70.00       65.54      1.12 o
   2   1  19       20.95       22.61      0.96 o
   3   1  19       95.15      103.51      1.94 o
   4   1  19       25.17       24.55      1.36 o
   5   1  19        7.67        6.57      1.16 o
   6   1  19        5.34        7.55      1.44 o
   0   2  19      116.80      113.70      2.25 o
   1   2  19       96.47       90.29      1.39 o
   2   2  19      164.11      151.40      2.52 o
   3   2  19      102.72      104.36      2.03 o
   4   2  19       38.75       37.12      1.66 o
   5   2  19       15.76       14.66      1.39 o
   6   2  19        0.23       -0.10      1.25 o
   0   3  19        0.29        0.34      0.72 o
   1   3  19        8.50        7.00      0.57 o
   2   3  19        6.67        7.09      1.16 o
   3   3  19       14.10       13.13      1.33 o
   4   3  19        7.59        8.76      0.94 o
   5   3  19        1.61       -0.55      1.00 o
   0   4  19       64.37       61.58      2.09 o
   1   4  19      105.92      100.48      2.36 o
   2   4  19       10.39        9.52      0.80 o
   3   4  19        2.05        3.47      1.67 o
   4   4  19        1.95        1.71      0.86 o
   5   4  19        8.63        7.58      1.30 o
   0   5  19        7.69        7.69      1.30 o
   1   5  19       18.17       15.36      1.02 o
   2   5  19        4.32        3.30      0.72 o
   3   5  19       24.07       25.68      1.52 o
   4   5  19        0.99        0.81      0.80 o
   0   6  19       13.25       15.14      3.02 o
   1   6  19        7.76        7.10      1.20 o
   2   6  19       35.48       37.33      1.78 o
   3   6  19        1.46        2.44      0.95 o
   4   6  19        0.82        2.03      1.14 o
   0   7  19        3.78        3.95      1.78 o
   1   7  19        1.11        1.45      0.99 o
   2   7  19       10.97       10.61      1.36 o
   3   7  19        4.37        4.91      1.42 o
   0   8  19        0.22       -0.47      1.47 o
   1   8  19        3.71        3.90      1.73 o
   0   0  20       56.55       62.97      2.51 o
   1   0  20       47.78       44.82      1.48 o
   2   0  20      323.53      308.03      7.89 o
   3   0  20        0.51        2.00      1.01 o
   4   0  20       62.77       63.84      2.95 o
   5   0  20        1.99        0.60      2.17 o
   6   0  20        1.23        2.53      2.06 o
   0   1  20      197.58      196.17      3.71 o
   1   1  20       39.80       40.66      1.10 o
   2   1  20      215.34      196.42      2.74 o
   3   1  20       47.45       43.53      1.75 o
   4   1  20       83.45       85.66      2.40 o
   5   1  20        1.74        2.03      1.06 o
   6   1  20        1.32        3.03      1.53 o
   0   2  20        7.76        8.17      0.85 o
   1   2  20       60.06       56.37      1.10 o
   2   2  20       95.17       90.61      2.68 o
   3   2  20       61.08       60.21      2.17 o
   4   2  20       10.85        9.37      1.46 o
   5   2  20        3.64        3.42      1.08 o
   0   3  20       34.46       31.39      1.49 o
   1   3  20       43.35       47.05      1.20 o
   2   3  20       80.39       71.20      2.52 o
   3   3  20       30.74       24.18      1.56 o
   4   3  20        3.29        3.14      0.86 o
   5   3  20        0.66        0.37      0.98 o
   0   4  20       70.05       68.98      2.25 o
   1   4  20       23.13       26.24      1.17 o
   2   4  20       55.40       52.20      2.33 o
   3   4  20        4.22        3.48      1.04 o
   4   4  20        7.33        6.16      1.44 o
   5   4  20       11.37       15.65      1.64 o
   0   5  20       17.16       17.15      1.89 o
   1   5  20        7.22        5.90      0.98 o
   2   5  20       25.85       25.92      1.41 o
   3   5  20        7.28        5.39      0.88 o
   4   5  20        1.67        2.30      1.03 o
   0   6  20       11.18       14.99      2.14 o
   1   6  20       17.69       16.47      1.41 o
   2   6  20        5.62        8.04      1.08 o
   3   6  20        3.28        2.00      0.97 o
   4   6  20        8.72        7.68      1.23 o
   0   7  20        0.58        1.80      2.11 o
   1   7  20        5.55        4.94      1.95 o
   2   7  20        6.63        7.25      1.40 o
   3   7  20       13.82       13.18      1.80 o
   0   8  20        9.84       11.27      2.43 o
   1   0  21       37.58       42.48      1.46 o
   2   0  21       90.20       97.31      4.27 o
   3   0  21       67.01       69.07      2.63 o
   4   0  21        7.81       10.36      1.70 o
   5   0  21        0.15       -0.47      1.57 o
   0   1  21      551.38      546.26      7.45 o
   1   1  21       63.97       62.38      1.44 o
   2   1  21        9.52       10.07      0.74 o
   3   1  21      205.22      183.75      3.59 o
   4   1  21       20.96       20.67      1.47 o
   5   1  21        3.09        3.47      1.28 o
   0   2  21       48.42       51.53      1.57 o
   1   2  21       93.25       84.19      1.60 o
   2   2  21       67.00       65.72      2.63 o
   3   2  21       78.95       79.82      2.76 o
   4   2  21       12.25       14.17      1.23 o
   5   2  21        1.06        2.09      1.09 o
   0   3  21        5.10        6.20      0.97 o
   1   3  21      246.80      229.74      3.41 o
   2   3  21        4.36        1.24      1.08 o
   3   3  21        0.58        0.51      1.10 o
   4   3  21        6.83        5.62      1.34 o
   5   3  21        3.29        3.57      1.19 o
   0   4  21        0.08        0.25      1.08 o
   1   4  21       21.16       21.30      0.99 o
   2   4  21       34.42       33.82      2.04 o
   3   4  21       14.50       15.23      1.75 o
   4   4  21        2.16        2.83      1.29 o
   5   4  21        0.60        1.14      1.12 o
   0   5  21       30.48       31.69      2.01 o
   1   5  21        5.88        6.29      1.35 o
   2   5  21       40.71       41.30      1.72 o
   3   5  21        6.00        3.86      1.43 o
   4   5  21       10.27       13.41      1.68 o
   0   6  21       24.64       24.11      2.49 o
   1   6  21        9.99        8.99      1.36 o
   2   6  21       26.66       27.40      1.52 o
   3   6  21       11.74       14.28      1.61 o
   0   7  21        1.67        4.50      2.11 o
   1   7  21        2.14        0.55      1.70 o
   2   7  21        0.92        2.80      1.36 o
   0   0  22      256.31      259.18      6.52 o
   1   0  22      105.50      105.36      2.39 o
   2   0  22       47.56       44.26      1.89 o
   3   0  22       76.91       62.90      3.69 o
   4   0  22       63.27       57.03      5.50 o
   5   0  22        2.70        2.02      1.66 o
   0   1  22       58.33       70.62      1.81 o
   1   1  22      110.71      106.13      1.77 o
   2   1  22       70.38       67.26      1.68 o
   3   1  22       18.46       17.05      1.02 o
   4   1  22        1.19        1.87      1.06 o
   5   1  22        8.32        8.11      1.44 o
   0   2  22       15.29       16.75      1.13 o
   1   2  22      135.59      137.97      2.27 o
   2   2  22       37.52       34.69      1.31 o
   3   2  22        8.84        6.21      1.45 o
   4   2  22        9.11       10.69      1.26 o
   5   2  22        6.88        9.09      1.46 o
   0   3  22       39.24       37.86      2.03 o
   1   3  22       33.67       31.62      1.17 o
   2   3  22       29.04       25.07      1.76 o
   3   3  22       24.61       23.66      1.89 o
   4   3  22        0.88       -1.19      1.19 o
   5   3  22        5.96        5.41      1.28 o
   0   4  22       76.90       78.72      3.52 o
   1   4  22       44.38       47.22      1.48 o
   2   4  22      119.08      122.01      3.57 o
   3   4  22        8.46        6.59      1.63 o
   4   4  22        4.52        3.58      1.44 o
   0   5  22        0.06        0.14      1.07 o
   1   5  22       42.10       40.47      1.98 o
   2   5  22        9.53        7.48      1.04 o
   3   5  22        4.32        3.82      1.60 o
   4   5  22        0.30        0.12      1.26 o
   0   6  22        1.08        2.75      1.63 o
   1   6  22        5.32        4.82      1.18 o
   2   6  22        9.82       12.02      1.30 o
   3   6  22       10.78       11.30      1.49 o
   0   7  22        8.78       11.14      2.20 o
   1   7  22        0.96       -0.53      1.14 o
   2   7  22        2.22        2.73      1.15 o
   1   0  23      152.41      150.35      3.24 o
   2   0  23       77.57       64.88      2.54 o
   3   0  23        0.15       -0.38      1.34 o
   4   0  23       32.59       30.34      3.05 o
   5   0  23        0.04        0.23      1.52 o
   0   1  23      442.78      415.85      8.28 o
   1   1  23       57.25       56.28      1.43 o
   2   1  23       18.44       19.32      1.26 o
   3   1  23       19.86       20.43      1.13 o
   4   1  23        8.62        8.15      1.31 o
   5   1  23        2.48        3.08      1.56 o
   0   2  23      199.82      197.31      5.10 o
   1   2  23       11.24       10.73      1.00 o
   2   2  23       29.11       26.14      1.16 o
   3   2  23        2.20        0.37      1.24 o
   4   2  23       31.18       28.82      1.74 o
   5   2  23        0.70        2.60      1.69 o
   0   3  23        0.00       -0.88      1.21 o
   1   3  23      100.78      103.17      2.24 o
   2   3  23       51.65       45.67      2.70 o
   3   3  23        7.62        2.51      1.38 o
   4   3  23       16.89       15.27      1.89 o
   5   3  23        6.76        7.89      1.90 o
   0   4  23       22.40       23.88      2.29 o
   1   4  23        1.82        3.23      0.81 o
   2   4  23       16.50       16.99      1.94 o
   3   4  23        1.50        0.89      1.54 o
   4   4  23        7.36        9.21      1.75 o
   0   5  23        1.97        3.34      1.17 o
   1   5  23       81.16       75.18      2.63 o
   2   5  23        0.80        1.98      1.02 o
   3   5  23        5.37        1.87      1.79 o
   4   5  23        0.51        0.05      1.84 o
   0   6  23       14.71       18.61      2.32 o
   1   6  23        7.99        8.84      1.33 o
   2   6  23        1.62        3.07      0.94 o
   3   6  23        1.72        4.15      1.65 o
   0   7  23       13.80       14.07      2.40 o
   1   7  23        0.05       -1.03      1.07 o
   0   0  24      219.97      221.88      9.65 o
   1   0  24      104.07      105.16      2.65 o
   2   0  24        0.39        0.01      1.20 o
   3   0  24        4.64        2.83      1.70 o
   4   0  24        3.10        1.68      1.68 o
   5   0  24        1.27        0.72      1.72 o
   0   1  24        0.47       10.61      2.23 o
   1   1  24       44.59       40.82      1.38 o
   2   1  24       15.99       13.05      1.25 o
   3   1  24       23.49       26.71      1.80 o
   4   1  24        3.45        5.44      1.34 o
   5   1  24        1.63        1.14      1.27 o
   0   2  24        0.16        2.83      1.23 o
   1   2  24      113.02      117.26      2.45 o
   2   2  24       97.08       92.77      2.09 o
   3   2  24       33.46       28.08      2.64 o
   4   2  24       14.39       13.69      1.61 o
   5   2  24        1.82        3.26      1.36 o
   0   3  24       10.91       10.50      2.49 o
   1   3  24        1.50        0.85      0.72 o
   2   3  24        2.76        2.68      1.30 o
   3   3  24       41.15       37.80      2.76 o
   4   3  24        1.17        0.59      1.71 o
   0   4  24        0.85        2.30      1.49 o
   1   4  24       32.86       33.72      1.77 o
   2   4  24        1.06        1.90      1.41 o
   3   4  24        2.39        2.32      2.00 o
   4   4  24        6.88        6.73      2.92 o
   0   5  24        0.04       -0.95      1.03 o
   1   5  24        2.25        4.85      1.12 o
   2   5  24        4.67        4.84      1.62 o
   3   5  24        2.62        1.27      1.79 o
   0   6  24       15.36       15.21      2.26 o
   1   6  24        1.08        1.33      1.06 o
   2   6  24       17.80       16.02      1.56 o
   3   6  24        0.35       -2.23      3.54 o
   0   7  24        1.22        0.80      1.83 o
   1   7  24        4.47        5.70      1.39 o
   1   0  25       27.84       35.61      2.59 o
   2   0  25        3.62        2.23      1.20 o
   3   0  25        4.57        4.35      1.74 o
   4   0  25        1.05       -0.27      1.63 o
   5   0  25        0.25        1.58      1.92 o
   0   1  25       14.80       21.57      1.80 o
   1   1  25       47.03       46.59      1.64 o
   2   1  25       15.04       11.38      0.96 o
   3   1  25       22.44       26.16      1.84 o
   4   1  25        0.25       -0.30      1.10 o
   5   1  25        1.53        2.96      1.59 o
   0   2  25        4.71       10.92      1.53 o
   1   2  25        0.90        2.52      0.75 o
   2   2  25        3.71        3.39      0.69 o
   3   2  25        7.76        9.92      1.79 o
   4   2  25        3.72        3.87      1.83 o
   5   2  25        4.24        5.76      2.95 o
   0   3  25      245.76      234.66      6.89 o
   1   3  25       55.49       55.27      1.70 o
   2   3  25        3.18        2.56      1.30 o
   3   3  25        3.86        3.64      1.76 o
   4   3  25        8.60       10.61      2.40 o
   0   4  25        7.01        5.18      1.71 o
   1   4  25       16.64       18.62      1.48 o
   2   4  25        8.79        4.87      1.51 o
   3   4  25        2.87        4.05      1.76 o
   4   4  25        7.17        5.70      2.18 o
   0   5  25       15.15       14.68      2.57 o
   1   5  25       13.09       13.63      1.41 o
   2   5  25        6.94        6.05      1.72 o
   3   5  25       16.30       20.40      2.32 o
   0   6  25        1.85       -1.08      1.32 o
   1   6  25        1.18        1.56      1.09 o
   2   6  25        0.39        1.97      1.08 o
   0   0  26       33.85       29.17      3.45 o
   1   0  26        8.43        9.21      1.44 o
   2   0  26       11.64       10.25      1.49 o
   3   0  26       15.48       11.71      2.14 o
   4   0  26        1.68        2.66      1.82 o
   5   0  26        8.32       12.96      5.09 o
   0   1  26       64.92       65.01      4.85 o
   1   1  26        4.40        5.92      0.94 o
   2   1  26        3.47        2.90      1.34 o
   3   1  26        3.62        5.20      1.16 o
   4   1  26        0.88        1.29      1.18 o
   0   2  26       36.20       31.58      2.09 o
   1   2  26       20.64       19.48      1.30 o
   2   2  26        7.91        7.10      0.80 o
   3   2  26        5.40        4.48      1.57 o
   4   2  26        5.81        5.42      1.97 o
   0   3  26       14.61       15.21      2.06 o
   1   3  26       10.09       13.58      1.20 o
   2   3  26        1.21        0.34      1.57 o
   3   3  26        0.72        1.99      1.91 o
   4   3  26        2.78        1.95      1.90 o
   0   4  26        0.56        0.50      1.87 o
   1   4  26       16.93       15.72      1.42 o
   2   4  26       16.20       10.10      1.83 o
   3   4  26       14.88       17.02      2.94 o
   0   5  26       28.13       37.95      2.67 o
   1   5  26        2.10        2.34      1.03 o
   2   5  26        0.25       -1.02      1.47 o
   3   5  26        3.73        3.26      1.86 o
   0   6  26        0.99       -1.08      1.54 o
   1   6  26        2.00        3.24      1.08 o
   2   6  26       11.97       12.93      1.24 o
   1   0  27       59.30       60.83      2.88 o
   2   0  27        1.82       -0.74      1.20 o
   3   0  27        0.07       -0.17      1.52 o
   4   0  27        0.07        0.88      1.77 o
   0   1  27       20.34       21.51      1.88 o
   1   1  27        3.54        2.29      0.88 o
   2   1  27        3.61        2.78      0.93 o
   3   1  27        9.59        8.79      1.45 o
   4   1  27        0.94       -0.03      1.24 o
   0   2  27        5.78        7.81      1.49 o
   1   2  27        2.21        3.06      1.15 o
   2   2  27        0.22        1.38      0.83 o
   3   2  27        0.79       -0.89      1.54 o
   4   2  27        0.16        1.28      1.88 o
   0   3  27        0.01       -0.22      1.27 o
   1   3  27        8.16        8.61      1.18 o
   2   3  27        7.23        6.04      1.55 o
   3   3  27        0.87        1.36      1.56 o
   4   3  27        2.58        2.81      2.05 o
   0   4  27        3.05        3.24      1.68 o
   1   4  27        4.50        5.46      1.12 o
   2   4  27        4.84        4.32      1.60 o
   3   4  27        6.27        9.40      1.96 o
   0   5  27       16.48       12.47      1.74 o
   1   5  27       15.54       15.23      1.53 o
   2   5  27        4.91        2.00      1.61 o
   0   6  27        1.76       -1.54      1.54 o
   1   6  27       10.53       13.00      1.44 o
   0   0  28        0.33        2.88      1.87 o
   1   0  28        0.16        1.41      1.22 o
   2   0  28        3.75        1.96      1.33 o
   3   0  28        4.13        5.83      1.96 o
   4   0  28        2.50        4.44      1.86 o
   0   1  28       25.10       25.24      1.99 o
   1   1  28        2.75        2.76      0.94 o
   2   1  28        0.82        1.44      1.11 o
   3   1  28        3.23        6.34      1.33 o
   4   1  28        1.59        0.92      1.23 o
   0   2  28        4.05        3.85      1.31 o
   1   2  28       13.69       16.11      1.30 o
   2   2  28        2.22        1.52      0.86 o
   3   2  28        0.79        2.06      1.50 o
   4   2  28        1.25        4.33      1.91 o
   0   3  28        2.94        2.35      1.58 o
   1   3  28        0.07        2.31      1.02 o
   2   3  28        2.93        4.43      1.13 o
   3   3  28        1.39        2.71      1.74 o
   0   4  28       10.63       13.29      2.17 o
   1   4  28        0.95        0.93      1.03 o
   2   4  28        3.08        2.61      1.58 o
   3   4  28        5.22        3.36      1.88 o
   0   5  28       23.08       21.47      2.75 o
   1   5  28        1.82        3.61      1.21 o
   2   5  28        3.54        4.19      1.81 o
   1   0  29        0.43       -0.16      1.20 o
   2   0  29        0.20       -0.28      1.18 o
   3   0  29        2.97        5.29      1.88 o
   4   0  29        0.04        0.73      1.89 o
   0   1  29        9.61       11.39      1.61 o
   1   1  29        0.03       -0.10      0.86 o
   2   1  29        2.42        1.05      1.05 o
   3   1  29        1.53        1.48      1.15 o
   4   1  29        4.34        4.40      1.43 o
   0   2  29        0.22       -1.17      1.17 o
   1   2  29        4.95        3.01      0.99 o
   2   2  29        7.80       10.54      1.34 o
   3   2  29        0.23       -0.15      1.15 o
   0   3  29        8.91       13.86      2.10 o
   1   3  29        3.73        4.49      1.17 o
   2   3  29        2.63        4.68      1.23 o
   3   3  29        1.19        2.83      1.52 o
   0   4  29        0.03       -0.90      1.46 o
   1   4  29        1.28        0.92      1.04 o
   2   4  29        0.84       -1.46      1.46 o
   0   5  29        1.35        0.77      2.13 o
   1   5  29        2.75        3.94      1.52 o
   0   0  30        0.62       -0.76      1.76 o
   1   0  30        1.23       -1.20      1.20 o
   2   0  30        0.77        0.02      1.33 o
   3   0  30        0.18       -0.74      1.47 o
   0   1  30        1.52        1.31      1.32 o
   1   1  30        0.05        0.19      0.90 o
   2   1  30        0.48        0.46      0.96 o
   3   1  30        1.52        2.38      1.49 o
   0   2  30        0.14        0.23      1.31 o
   1   2  30        9.73        9.52      1.23 o
   2   2  30        7.20        9.13      1.30 o
   3   2  30        3.58        4.48      1.37 o
   0   3  30        0.08       -1.41      1.41 o
   1   3  30        4.03        5.95      1.25 o
   2   3  30        1.24        0.50      1.17 o
   3   3  30        1.59        1.12      1.59 o
   0   4  30        2.73        3.96      1.76 o
   1   4  30        3.36        1.94      1.26 o
   2   4  30        0.43       -1.48      1.48 o
   0   5  30        2.22        2.29      1.69 o
   1   0  31        5.29       10.34      1.74 o
   2   0  31        2.00        5.23      1.59 o
   3   0  31        2.59        2.97      1.69 o
   0   1  31        4.49        4.58      1.52 o
   1   1  31        4.37        4.68      1.08 o
   2   1  31        0.42       -0.71      0.99 o
   3   1  31        6.11        6.78      1.28 o
   0   2  31        4.37        6.45      1.68 o
   1   2  31        0.28        1.43      1.04 o
   2   2  31        2.19        2.27      1.05 o
   3   2  31        0.51       -0.60      1.25 o
   0   3  31        0.36       -0.28      1.58 o
   1   3  31        2.60        1.01      1.15 o
   2   3  31        2.40        5.47      1.38 o
   0   4  31        0.01       -0.87      1.62 o
   1   4  31        4.07        5.63      1.30 o
   0   0  32        1.18        2.95      2.11 o
   1   0  32        3.08        6.53      1.65 o
   2   0  32       37.35       42.90      4.35 o
   3   0  32        0.70        0.47      2.04 o
   0   1  32        3.84        6.96      2.18 o
   1   1  32        0.47        1.20      1.05 o
   2   1  32        1.16        3.21      1.15 o
   0   2  32        1.11        0.48      1.57 o
   1   2  32        1.60        3.36      1.16 o
   2   2  32        1.20        1.04      1.01 o
   0   3  32        2.21        2.84      2.52 o
   1   3  32        1.25       -1.10      1.13 o
   2   3  32        0.06       -0.06      1.29 o
   0   4  32        7.72       11.15      2.57 o
   1   0  33        0.44       -1.18      1.87 o
   2   0  33        0.51        0.43      1.63 o
   0   1  33        2.38        4.15      1.65 o
   1   1  33        8.14        8.92      1.33 o
   2   1  33        0.24        0.54      1.15 o
   0   2  33        4.83        7.93      1.75 o
   1   2  33        1.62        3.51      1.15 o
   2   2  33        8.13       11.80      1.63 o
   0   3  33        0.20       -0.19      2.63 o
   1   3  33        1.11        1.72      2.05 o
   0   0  34        0.15        3.39      2.40 o
   1   0  34        1.93       -0.48      1.59 o
   0   1  34        0.70        0.72      2.11 o
   1   1  34        3.09        5.45      1.27 o
   0   2  34        1.03        1.89      1.80 o
   1   2  34        0.22       -0.22      1.27 o
 
